# Supplementary material for: Heyndrickxia coagulans SANK70258 supplementation improves growth performance, gut health, and liver function in growing pigs
Source: Front Vet Sci. 2025 May 27;12:1537913. doi: 10.3389/fvets.2025.1537913 (PMC12150804; doi:10.3389/fvets.2025.1537913)
Supplement: Supplementary file 1 [file Table_1.XLSX]

## Sheet: TableS1
Supplementary Table S1 Feed composition and nutrients content of diets used in this study.
Diet	Weaning period		Growing period		Fattening period
Ingradient (%)
Corn	67.282		70.11		78.792
Wheat bran	1		3		4
Soybean meal	10		14.8		7.4
Dehulled soybean meal	8.2		0		0
Rapeseed meal	0		8		8
Corn gluten meal	4		0		0
Fish meal (CP65%)	4		0		0
Animal oil and fat	2.7		2		0
Sodium chloride	0.35		0.3		0.3
Calcium carbonate	0.88		1.03		0.98
calcium dihydrogen phosphate	0.88		0.58		0.33
DL-Methionine	0.03		0		0
Lysine hydrochloride	0.292		0.08		0.138
L-tryptophan	0.012		0		0
L-Threonine	0.042		0		0
Choline chloride (50%)	0.072		0		0
Vitamine & Mineral premix	0.26		0.1		0.06
Total	100		100		100
Calculated content (%)
Crude protein	19.213		15.515		13.044
Ca	0.702		0.6		0.519
P	0.601		0.504		0.433
Non-phytate phosphorus	0.416		0.27		0.2
Na	0.198		0.127		0.127
Total digestible nutrients	80.07		78.09		76.22
Lys	1.144		0.816		0.681
Met	0.38		0.266		0.236
Met+Cys	0.694		0.578		0.516
Thr	0.747		0.589		0.489
Trp	0.21		0.183		0.146
Val	0.858		0.722		0.606
Nutritional traits
Net energy (kcal/kg)	2594		2538		2485
Metabolic energy (kcal/kg)	3439		3358		3265
Nutritional values of diets in accordance with the Japanese feeding standard for swine (75).
These diets were formulated at the Marubeni Nisshin Feed Co. Ltd.

## Sheet: TableS2
Supplementary Table S2 Settings of the instruments for the analyzed materials
References	Q1（m/z）	Cone Voltage (V)	Q3（m/z）	Collision energy (V)
Mannitol	181	28	149.1	10
Mannitol-13C6	187	28	154	10
Lactulose	341	24	161.1	8
Lactulose-13C12	353	24	167	8

## Sheet: TableS3
Supplementary Table S3 Primers and probes used in the present study
Gene symbol	Accession No.	F primer (5'-3')	R primer (5'-3')	Probe number (or SYBR Green)
ACTB	DQ845171.1	GACATCCGCAAGGACCTCTA	ACACGGAGTACTTGCGCTCT	SYBR
PR39	NM_214450.2	ATCTCTACCGCCTCCTGGAG	TGAAGCTCACAGGTTTCGGG	153
PMAP23	NM_001129976.1	ATCTCTACCGCCTCCTGGAG	GTGAAGCTCACAGGTTTTGGG	153
CLDN1	NM_001244539.1	CACCACTTTGCAAGCAACC	TGGCCACAAAGATGGCTATT	3
OCLN	NM_001163647	GGCTAGGGGTCTAAACTGAGC	CTCAGTGGGTTGAAGGATCTG	5
ZO1	AJ318101.1	CAGCACAGTGCCTAAAGCTG	ACCACGGTGTGACCATCC	161
PIGR	NM_214159.1	AGTCCCATATTCGGTCCCCA	GGTGGCTGGGTAGTAGCATC	8
IFNG	NM_213948.1	GGCCATTCAAAGGAGCATGGA	GAGTTCACTGATGGCTTTGCG	SYBR
IL6	NM214399	TGAACTCCCTCTCCACAAGC	GGCAGTAGCCATCACCAGA	7
IL10	NM_214041.1	GAACAGCTGCATCCACTTCC	AACTCTTCACTGGGCCGAAG	43
IL17A	NM_001005729.1	CTGTCCCCATCCAGCAAGAG	ACCATCACTTTCTCCAGCCG	43
IL17F	XM_013978026	CCTGCTGCTGTTGATGTTGG	AGGATCCCCTGGTTTGAGGA	16
IL22	AY937228.1	TGGTGAAGCAGGTCCTGAAC	TCCTGCATGTAGGGGTGGAA	150
Listed probe numbers indicate the product number of the Universal ProbeLibrary Set, Human and Extension Set sold by Roche Applied Science.
Primers of ACTB and IFNG were designed by SYBR Green detection.

## Sheet: TableS4
Supplementary Table S4 Genera abundances that significantly differed in the cecal microbiotas of pigs (%)
Family	Genus		CC			PP			PC		P value
Ruminococcaceae	Subdoligranulum	1.7047		0.19b	2.5733		0.29b	3.50665		0.28a	<0.01
Lachnospiraceae	unknown	8.05947		1.05a	4.58781		0.50b	4.71951		0.55b	<0.01
Erysipelotrichaceae	Solobacterium	1.2767		0.19b	1.91634		0.22ab	2.62162		0.39a	0.014
Butyricicoccaceae	Butyricicoccus	0.225488		0.09b	0.55216		0.09ab	0.66195		0.15a	0.042
Bifidobacteriaceae	Bifidobacterium	0.114324		0.03b	0.570197		0.22ab	0.551942		0.20a	0.022
order Enterobacterales unknown	unknown	0.248688		0.07b	0.477153		0.07a	0.162191		0.04b	<0.01
Lachnospiraceae	Lachnospiraceae_ND3007_group	0.150462		0.02b	0.191521		0.04ab	0.262116		0.03a	0.042
Atopobiaceae	uncultured	0.0110539		0.01b	0.0850828		0.01a	0.0952541		0.02a	<0.01
Pasteurellaceae	unknown	0.0150914		0.01b	0.111363		0.03a	0.0185535		0.02b	0.011
CC, Control; PP, supplementation with H. coagulans SANK70258 in all stages; PC, supplementation with H. coagulans SANK70258 in weaning stage.
All parameters are shown as the means  the standard errors (C, n=7; PP and PC, n=8).
Different letters indicate significant difference between experimental groups.
The parameters were analyzed to investigate the homoscedasticity by the Bartlett test. According to the results, either a completely randomized design one-way analysis of variance or the Kruskal–Wallis test was used to analyze differences between the groups. Either Tukey or Steel-Dwass post hoc comparisons were used for multiple comparisons.

## Sheet: Table S5
Supplementary Table S5 Relative abundances of bacteria at the genus level in the cecal digestas of pigs (%)
	CC								PP									PC
Taxa	#1	#3	#4	#5	#6	#7	#8		#1	#2	#3	#4	#5	#6	#7	#8		#1	#2	#3	#4	#5	#6	#7	#8
d__Bacteria;p__Firmicutes;c__Bacilli;o__Lactobacillales;f__Streptococcaceae;g__Streptococcus	7.72843	1.62336	2.96077	2.97474	7.09677	11.9303	9.42161		16.2602	14.9208	18.7811	6.50837	3.5079	3.41079	5.08411	3.95029		4.91579	13.3688	1.06778	3.29661	4.58328	15.2754	3.67158	2.15491
d__Bacteria;p__Firmicutes;c__Clostridia;o__Clostridiales;f__Clostridiaceae;g__Clostridium_sensu_stricto_1	1.96805	10.3666	5.93194	7.75475	3.06452	11.0754	5.411		2.92368	6.82476	17.516	9.88712	3.64281	5.21109	9.30637	4.20703		2.98795	3.08971	4.52587	6.77468	4.43035	6.08178	5.09231	6.50166
d__Bacteria;p__Firmicutes;c__Negativicutes;o__Veillonellales-Selenomonadales;f__Selenomonadaceae;g__Anaerovibrio	12.2875	4.0187	2.14382	2.67953	0.201613	2.46743	0.48061		1.18637	1.86204	1.42963	11.5376	5.73156	2.49051	0.786241	10.0362		6.58716	2.51584	7.23839	4.10456	3.75118	2.32571	0.813613	2.85063
d__Bacteria;p__Firmicutes;c__Negativicutes;o__Veillonellales-Selenomonadales;f__Veillonellaceae;g__Megasphaera	4.85623	0	3.78812	0.141924	11.203	0.209041	1.04408		6.50481	6.26655	3.15695	0.0194628	0.614631	5.11906	0.876961	0.665188		0.256476	10.1322	0.490802	2.43681	8.23101	3.15554	0.441911	2.94914
d__Bacteria;p__Firmicutes;c__Clostridia;o__Oscillospirales;f__Ruminococcaceae;g__Subdoligranulum	1.82428	1.02342	2.66937	1.51575	1.57258	1.65366	1.67385		3.03754	4.103	2.94544	1.31179	2.12872	2.26044	2.63466	2.16478		2.74857	3.8518	2.52145	3.21452	3.31489	4.12731	4.96841	3.30624
d__Bacteria;p__Firmicutes;c__Bacilli;o__Lactobacillales;f__Lactobacillaceae;g__Lactobacillus	1.71565	0.26909	7.78437	1.24326	2.54704	3.88966	14.4763		2.36171	5.30905	10.3913	2.10977	2.32361	2.81261	0.706861	0.851908		8.32265	10.1047	0.820501	2.51026	8.49188	12.2236	1.30921	2.67824
d__Bacteria;p__Firmicutes;c__Bacilli;o__Erysipelotrichales;f__Erysipelotrichaceae;g__Turicibacter	0.447284	2.07332	1.34249	0.908317	0.732527	1.08627	0.911501		0.547271	1.14493	4.06565	1.24562	0.644613	1.57598	1.93914	0.816898		0.884842	0.991644	1.33004	2.04796	1.17393	1.81798	1.94111	1.73008
d__Bacteria;p__Firmicutes;c__Clostridia;o__Lachnospirales;f__Lachnospiraceae;g__Agathobacter	2.86262	0.313203	2.2583	2.57735	1.93548	0.406883	0.812065		1.56835	2.55877	0.403431	0	1.74395	1.7888	1.33056	0.741043		0.307771	0.987054	1.33753	1.65911	2.61323	0.447672	1.7883	1.54538
d__Bacteria;p__Bacteroidota;c__Bacteroidia;o__Bacteroidales;f__Prevotellaceae;g__Alloprevotella	6.01917	8.60206	6.41066	8.68578	3.40726	9.62709	10.8634		8.11357	6.38064	1.48447	4.57766	8.29003	8.7024	6.58099	13.648		6.16397	1.91442	7.392	4.37676	6.09454	3.45035	10.5728	9.16143
d__Bacteria;p__Firmicutes;c__Clostridia;o__Lachnospirales;f__Lachnospiraceae;g__Coprococcus	1.8115	1.06313	3.66323	1.18649	0.873656	0.873493	1.05237		0.848454	1.78055	1.54714	0.704554	2.80832	2.35822	0.918541	0.910258		2.911	5.77082	2.05313	2.32448	2.72118	1.83436	1.84199	2.50585
d__Bacteria;p__Firmicutes;c__Negativicutes;o__Veillonellales-Selenomonadales;f__Veillonellaceae;g__Dialister	1.79233	0	1.66511	0.289526	2.59409	0.645787	1.04408		2.14868	1.89463	0.583604	0.0194628	0.59964	0.995053	0.740881	0.723538		0.0598444	1.29465	1.64475	1.71527	2.52328	1.20653	2.99013	1.40992
d__Bacteria;p__Bacteroidota;c__Bacteroidia;o__Bacteroidales;f__Prevotellaceae;g__Prevotella	17.8083	8.04182	23.5196	11.6378	26.1626	5.41267	6.10706		12.1097	8.72346	3.11386	0.529389	19.6432	17.3645	9.52939	9.45268		11.9432	21.0265	18.5006	11.6267	22.0303	9.43386	8.33437	21.6045
d__Bacteria;p__Firmicutes;c__Clostridia;o__Peptostreptococcales-Tissierellales;f__Peptostreptococcaceae;g__Terrisporobacter	0.329073	1.6763	1.0615	2.04939	0.665323	0.664452	1.0358		0.804378	1.09196	2.32658	0.564422	0.904457	1.47245	2.29824	0.980278		0.444558	0.463686	0.595706	1.03694	1.18293	1.03183	1.25552	1.48996
d__Bacteria;p__Firmicutes;c__Clostridia;o__Oscillospirales;f__Ruminococcaceae;g__Faecalibacterium	2.69329	0.80727	5.115	1.44763	1.65995	0.754041	0.828638		1.56468	1.20197	1.8644	0.241339	2.02878	2.31221	1.91646	1.14949		2.39378	2.51125	2.50646	3.11946	1.63721	2.49495	1.51571	3.71875
d__Bacteria;p__Firmicutes;c__Clostridia;o__Lachnospirales;f__Lachnospiraceae;__	6.65176	7.88742	3.68405	9.83821	6.77419	12.3745	9.20617		6.36524	4.64491	1.92707	3.27754	5.15191	5.13632	5.81743	4.38207		4.56527	2.55257	6.46285	6.85245	3.45432	4.93531	5.60856	3.32471
d__Bacteria;p__Firmicutes;c__Bacilli;o__Erysipelotrichales;f__Erysipelotrichaceae;g__Solobacterium	0.875399	1.64983	2.13342	1.34544	1.06855	0.604726	1.25953		2.12664	1.1979	1.64506	1.45193	1.46412	2.52502	3.03534	1.8847		2.41515	1.6252	1.44993	3.14107	2.14096	2.33663	4.9395	2.92452
d__Bacteria;p__Firmicutes;c__Bacilli;o__Erysipelotrichales;f__Erysipelotrichaceae;g__Holdemanella	0.258786	0.0926375	1.89926	0.278172	0.739247	0.182911	0.38946		0.550944	1.42607	4.72367	0	0.309814	0.914529	0.623701	0.303419		0.196632	1.17987	0.700611	0.760423	3.06301	1.83982	0.958163	3.15232
d__Bacteria;p__Firmicutes;c__Negativicutes;o__Acidaminococcales;f__Acidaminococcaceae;g__Phascolarctobacterium	1.73802	1.65865	2.29472	2.36162	0.981183	1.1124	0.546901		1.23411	0.43597	0.317261	1.65045	2.85829	2.36397	1.90512	2.935		2.35958	0.890644	2.39407	1.53813	0.652184	0.682426	1.04489	2.6413
d__Bacteria;p__Firmicutes;c__Clostridia;o__Oscillospirales;f__Butyricicoccaceae;g__uncultured	0.392971	0.723455	0.525549	0.340619	0.349462	0.156781	0.165728		0.481158	1.10826	1.83698	0.210199	0.319808	0.293339	0.922321	0.355934		0.252201	1.18446	0.13113	0.544394	1.09297	0.747939	0.541032	0.991257
d__Bacteria;p__Firmicutes;c__Bacilli;o__Erysipelotrichales;f__Erysipelotrichaceae;__	0.188498	1.23958	0.218545	0.43145	0.114247	0.481541	0.671197		0.32322	0.0529683	0.109671	1.07824	0.394763	0.322098	1.05462	0.472634		0.666838	0.0321366	0.232288	0.924606	0.0314847	0.442212	0.602982	0.424825
d__Bacteria;p__Bacteroidota;c__Bacteroidia;o__Bacteroidales;f__Prevotellaceae;g__uncultured	1.23323	0.617583	3.02321	1.46466	1.65995	2.80712	1.07723		1.86586	2.5221	0.231092	0.0778513	4.47731	5.90705	2.46834	3.16256		0.320595	2.44697	3.42063	1.55541	2.15895	3.39575	3.29162	6.63711
d__Bacteria;p__Firmicutes;c__Clostridia;o__Oscillospirales;f__Butyricicoccaceae;g__Butyricicoccus	0.153355	0.185275	0.69206	0.249787	0	0.0410616	0.256878		0.499523	0.721183	0.822529	0	0.774535	0.678707	0.506521	0.414284		0.282124	0.766688	0.382151	0.406135	0.656682	0.360321	1.54875	0.892747
d__Bacteria;p__Firmicutes;c__Clostridia;o__Lachnospirales;f__Lachnospiraceae;g__Lachnospiraceae	0.383387	2.36446	0	1.1354	0.329301	1.13853	1.4004		0.367296	0	0.0430849	0.31919	0.214871	0.32785	0.46116	0.630179		0.701034	0	0.659398	0.207388	0	0.502266	0.189981	0
d__Bacteria;p__Bacteroidota;c__Bacteroidia;o__Bacteroidales;f__Prevotellaceae;__	1.80511	3.62169	0.666042	2.84984	0.873656	2.40024	0.522042		2.92735	1.14493	0.0900866	2.65473	1.23926	0.339354	1.09998	5.42654		3.2316	0.505004	1.29632	0.604882	0.215895	0.387618	2.25086	0.338628
d__Bacteria;p__Bacteroidota;c__Bacteroidia;o__Bacteroidales;f__Rikenellaceae;g__Rikenellaceae_RC9_gut_group	0.932907	1.68512	0.296597	1.45898	0.853495	1.84404	2.27875		0.550944	0.570427	0.199757	1.40522	0.689586	0.592431	1.37592	1.70382		0.961785	0.0459095	1.11273	1.58134	0.049476	0.540482	1.11923	0.307844
d__Bacteria;p__Firmicutes;c__Bacilli;o__Erysipelotrichales;f__Erysipelatoclostridiaceae;g__Catenibacterium	0.28115	0	0.364242	0.0454158	1.25	0.0261301	0.107723		0.554617	0.713034	1.25338	0	0.074955	0.304843	0.10584	0.1167		0.0598444	0.43614	0.322206	0.267876	0.899564	0.878965	0.223021	1.55153
d__Bacteria;p__Firmicutes;c__Clostridia;o__Oscillospirales;f__Oscillospiraceae;g__UCG-005	2.4345	7.411	0.312207	6.61368	0.61828	1.81418	2.36162		1.43613	1.39347	0.340762	4.72168	4.1675	1.4667	3.45114	4.38791		4.06942	0.229547	2.94856	1.71095	0.202402	0.764317	4.48932	0.972787
d__Bacteria;p__Firmicutes;c__Clostridia;o__Lachnospirales;f__Lachnospiraceae;g__Oribacterium	0.447284	0.149985	0.962639	0.505251	0.625	0.22024	0.116009		0.19834	0.183352	0.329012	0	0.269838	0.310595	0.21168	0.320924		0.414636	0.491231	0.59196	0.397494	0.215895	0.27843	0.13629	0.49255
d__Bacteria;p__Actinobacteriota;c__Actinobacteria;o__Bifidobacteriales;f__Bifidobacteriaceae;g__Bifidobacterium	0.0543131	0.0352905	0.140493	0.0738007	0.262097	0.167979	0.066291		0.0550944	0.990099	1.69598	0.155703	0.204877	1.06983	0.36666	0.0233399		0.2693	0.39023	0.183582	0.328365	0.63869	1.91079	0.479081	0.215491
d__Bacteria;p__Bacteroidota;c__Bacteroidia;o__Bacteroidales;f__Prevotellaceae;g__Prevotellaceae_UCG-003	0.325879	1.07636	0.156104	1.18649	0.228495	0.108253	2.15446		0.19834	0.0611172	0.0352513	0.953678	0.559664	0.442885	0.854281	0.647684		1.13277	0	1.16893	0.410456	0.0134935	0.513184	0.636022	0.0554119
d__Bacteria;p__Firmicutes;c__Clostridia;o__Lachnospirales;f__Lachnospiraceae;g__Dorea	0.261981	0.0529357	0.603601	0.170309	0.456989	0.108253	0.447464		0.404026	0.660066	1.3513	0.0467108	0.134919	0.155297	0.26082	0.157545		0	0.371867	0.202315	0.246273	0.382315	0.409456	0.681452	0.609531
d__Bacteria;p__Firmicutes;c__Clostridia;o__Lachnospirales;f__Lachnospiraceae;g__Marvinbryantia	0.28754	0.480833	0.405869	0.391712	0.228495	0.265034	0.372887		0.393007	0.366703	0.219341	0.15181	0.179892	0.287588	0.27972	0.122535		0.491579	0.183638	0.247274	0.332685	0.0944542	0.256592	0.697972	0.277059
d__Bacteria;p__Bacteroidota;c__Bacteroidia;o__Bacteroidales;f__Muribaculaceae;g__Muribaculaceae	2.28435	1.40721	0.796129	1.8507	2.06317	2.25466	1.97216		2.7437	0.876014	0.744193	7.85909	1.51409	1.51846	1.76526	2.33399		2.11165	0.371867	1.84706	2.53618	0.161921	1.26112	1.63962	1.00973
d__Bacteria;p__Bacteroidota;c__Bacteroidia;o__Bacteroidales;f__Prevotellaceae;g__Prevotellaceae_NK3B31_group	1.91374	1.19547	1.67031	2.75334	1.45833	1.56034	1.75671		1.42511	0.440044	0.0391681	0.358116	2.24865	1.02381	1.16046	2.05975		4.15064	0.592232	1.67472	1.22705	0.301354	1.11918	0.408871	0.708041
d__Bacteria;p__Proteobacteria;c__Gammaproteobacteria;o__Enterobacterales;__;__	0.28115	0.207332	0.0468311	0.420097	0.530914	0.0970548	0.157441		0.264453	0.468565	0.556187	0.572207	0.244853	0.431382	0.876961	0.402614		0.064119	0.0275457	0.071185	0.185785	0.404804	0.27843	0.14868	0.116981
d__Bacteria;p__Campilobacterota;c__Campylobacteria;o__Campylobacterales;f__Campylobacteraceae;g__Campylobacter	0.0479233	1.91892	0	0.0397389	0	0.287431	1.765		0.172629	0	0.019584	0.0389257	0.239856	0.0805246	0.46494	0		2.73147	0	0.535761	3.43919	0	0.0982694	0.0413001	0
d__Bacteria;p__Firmicutes;c__Clostridia;o__Oscillospirales;f__[Eubacterium]_coprostanoligenes_group;g__[Eubacterium]_coprostanoligenes_group	1.01917	1.70277	0.244562	1.70877	1.27016	2.40024	1.45012		1.46918	0.908609	0.160589	0.977034	0.369778	1.35166	1.45908	1.06197		0.688211	0.0596823	1.16144	1.20112	0.170917	1.73063	1.16053	0.424825
d__Bacteria;p__Bacteroidota;c__Bacteroidia;o__Bacteroidales;f__Prevotellaceae;g__Prevotellaceae_UCG-001	0	3.82461	0.0468311	0.908317	0	0.0149315	0.439178		0	0	0	1.52978	0.179892	0.0977798	0.997921	0.840238		2.693	0.0229547	0.329699	0.151221	0	0	0	0
d__Bacteria;p__Firmicutes;c__Clostridia;o__Peptococcales;f__Peptococcaceae;g__Peptococcus	0.214058	0.719044	0.197731	0.329265	0.336022	0.35089	0.323169		0.444428	0.289288	0.289844	0.467108	0.359784	0.46014	0.699301	0.256739		0.632641	0.312184	0.464576	0.432059	0.121441	0.387618	1.2803	0.264746
d__Bacteria;p__Actinobacteriota;c__Coriobacteriia;o__Coriobacteriales;f__Coriobacteriaceae;g__Collinsella	0	0	0.104069	0	0.0873656	0	0.0497183		0.0771322	0.330033	1.21029	0.0233554	0.074955	0.19556	0.0982801	0.0758548		0	0.739142	0.0786782	0.0864118	1.10197	0.545941	0.351051	0.418668
d__Bacteria;p__Bacteroidota;c__Bacteroidia;o__Bacteroidales;__;__	0.4377	2.01597	0.0676449	1.19217	0.268817	1.13106	1.07723		0.190994	0.240394	0.0313345	1.07435	1.26424	0.580927	1.0017	1.02112		1.78678	0.0413185	2.43528	0.7345	0	0.141945	0.574072	0.0554119
d__Bacteria;p__Firmicutes;c__Clostridia;o__Peptostreptococcales-Tissierellales;f__Peptostreptococcaceae;g__uncultured	0.0638978	0.20292	0.182121	0.261141	0.134409	0.0485274	0.0745774		0.1359	0.248543	0.802945	0.237446	0.154907	0.287588	0.44604	0.134205		0.153886	0.169865	0.277247	0.419097	0.202402	0.18562	0.185851	0.221648
d__Bacteria;p__Firmicutes;c__Clostridia;o__Oscillospirales;f__Oscillospiraceae;__	0.108626	0.26909	0.0936622	0.102186	0.107527	0.294897	0.0580046		0.374642	0.0855641	0.0744193	0.650058	0.619628	0.258829	2.1735	0.350099		0.444558	0	0.352179	0.436379	0	0.027297	0.330401	0
d__Bacteria;p__Firmicutes;c__Clostridia;o__Lachnospirales;f__Lachnospiraceae;g__[Ruminococcus]_gauvreauii_group	0.316294	0.141162	0.307004	0.181663	0.235215	0.141849	0.223732		0.275472	0.162979	0.489601	0	0.114931	0.172553	0.16254	0.15171		0.256476	0.24332	0.112397	0.233312	0.260873	0.349402	0.408871	0.129294
d__Bacteria;p__Firmicutes;c__Clostridia;o__Oscillospirales;f__Ruminococcaceae;g__Incertae_Sedis	0.239617	0.247033	0.176917	0.420097	0.16129	0.182911	0.198873		0.334239	0.395225	0.18409	0.264694	0.469718	0.178304	0.623701	0.402614		0.183808	0.137728	0.269754	0.177144	0.193406	0.234755	1.03663	0.19702
d__Bacteria;p__Firmicutes;c__Clostridia;o__Oscillospirales;f__Ruminococcaceae;g__Ruminococcus	0.99361	2.21448	0.702466	1.7996	2.19758	1.47075	1.46669		1.37369	1.60942	0.168423	0.930323	2.08375	1.41493	1.7388	2.06559		1.02163	0.261684	3.18459	1.84489	0.449782	1.03183	3.08099	0.406354
d__Bacteria;p__Firmicutes;c__Clostridia;o__Oscillospirales;f__Ruminococcaceae;__	0.43131	0.846972	0.718077	0.567698	0.524194	0.522603	0.372887		0.694189	0.733407	0.426932	0.435967	0.694583	0.960543	1.27764	0.630179		0.69676	0.58305	0.599453	0.777706	0.508253	0.447672	1.05315	0.763453
d__Bacteria;p__Actinobacteriota;c__Actinobacteria;o__Bifidobacteriales;f__Bifidobacteriaceae;g__Pseudoscardovia	0.102236	0.0617583	0.130086	0.459835	0.0403226	0.593527	0.240305		0.0183648	0.11816	0.254592	0.116777	0.074955	0.247325	0.0378	0		0.243652	0.261684	0.355925	1.0283	0.179913	0	0.0371701	0.640315
d__Bacteria;p__Firmicutes;c__Clostridia;o__Lachnospirales;f__Lachnospiraceae;g__Fusicatenibacter	0.118211	0	0.416276	0.158955	0.16129	0.108253	0.256878		0.202013	0.309661	0.0509185	0	0.114931	0.166801	0.14364	0.145875		0.294947	0.38564	0.0861714	0.203068	0.512751	0.114648	0.223021	0.449452
d__Bacteria;p__Proteobacteria;c__Gammaproteobacteria;o__Burkholderiales;__;__	0	0.533769	0	0.0227079	0	0.0186644	0.488896		0	0	0.0156672	9.19424	0	0	0	0.18672		0	0	0	0.198747	0	0.0545941	0.165201	0
d__Bacteria;p__Proteobacteria;c__Gammaproteobacteria;o__Aeromonadales;f__Succinivibrionaceae;g__Succinivibrio	0.383387	0.0441131	0.202935	0.442804	0.094086	0.238904	0.248591		0.124881	0.501161	0.258509	0.027248	1.80891	0.903025	0.880741	0.583499		0.277849	0.0275457	0.374658	0.384532	0	0	0.289101	0
d__Bacteria;p__Firmicutes;c__Clostridia;o__Clostridiales;f__Clostridiaceae;__	0.0607029	0	0.28619	0.210048	0.288978	0.0634589	0		0	0.0570427	0.0979202	0.062281	0.174895	0.201311	0.14364	0.0350099		0.0598444	0.0918189	0.29598	0.548715	1.22341	0.0873505	0.0743402	0.0800394
d__Bacteria;p__Firmicutes;c__Clostridia;o__Peptostreptococcales-Tissierellales;f__Peptostreptococcaceae;g__Tepidibacter	0.0511182	0.233799	0.208138	0.221402	0.114247	0.100788	0.207159		0.209359	0.31781	0.297677	0.027248	0.174895	0.19556	0.21168	0.16338		0.0598444	0.0505004	0.0936645	0.120976	0.24738	0.141945	0.239541	0.233961
d__Bacteria;p__Firmicutes;c__Clostridia;o__Lachnospirales;f__Lachnospiraceae;g__[Eubacterium]_eligens_group	0.191693	0.282324	0.182121	0.596083	0.47043	0.563664	0		0.356277	0	0.0391681	0.0389257	0.274835	0.224318	0.36666	0.0641849		0.141062	0	0.288487	0.237632	0.049476	0.0873505	0.289101	0.0738825
d__Bacteria;p__Firmicutes;c__Clostridia;o__Oscillospirales;f__Ruminococcaceae;g__[Eubacterium]_siraeum_group	0.111821	0.855794	0.0468311	0.391712	0.0403226	1.56407	0.795492		0.168956	0.0692662	0	0	0.334799	0.143794	0.956341	0.746878		0.350517	0.0229547	0.172343	0.406135	0	0.141945	0.218891	0
d__Bacteria;p__Firmicutes;c__Clostridia;o__Lachnospirales;f__Lachnospiraceae;g__[Eubacterium]_hallii_group	0.124601	0.158807	0.265376	0.0908317	0.228495	0.216507	0.149155		0.16161	0.215948	0.47785	0.229661	0.139916	0.184056	0.24192	0.10503		0.0726682	0.202002	0.15361	0.0993735	0.346332	0.294808	0.272581	0.307844
d__Bacteria;p__Patescibacteria;c__Saccharimonadia;o__Saccharimonadales;f__Saccharimonadaceae;g__Candidatus_Saccharimonas	0.127796	0.0485244	0.0104069	0.221402	0	0.171712	0.248591		0.117535	0.0488938	0.0235008	0.0467108	0.379772	0.0632693	0.0907201	0.14004		0.0769428	0.0413185	0	0.518471	0	0.0545941	0.375831	0
d__Bacteria;p__Bacteroidota;c__Bacteroidia;__;__;__	0.0670927	0.154396	0.0104069	0.164632	0.0873656	0.141849	0.215446		0.091824	0.0366703	0.0235008	4.05995	0.19988	0.0690211	0.15876	0.0641849		0.0512952	0	0.0861714	0.129618	0	0.0545941	0.218891	0.0184706
d__Bacteria;p__Firmicutes;c__Clostridia;o__Clostridia_UCG-014;f__Clostridia_UCG-014;g__Clostridia_UCG-014	2.80831	0.851383	0.114476	1.84502	0.907258	0.97428	0.853497		1.12025	1.68276	0.266343	0.342546	1.91385	0.598182	1.81062	0.997783		0.247927	0.105592	2.12431	1.52517	0.14393	0.502266	2.49453	0.412511
d__Bacteria;p__Firmicutes;c__Clostridia;o__Oscillospirales;f__Oscillospiraceae;g__uncultured	0.057508	0	0	0.0510928	0.262097	0.250103	0.331455		0.128554	0.105937	0.0979202	0	0.154907	0.333602	0.16632	0.10503		0	0.0321366	0.0674385	0.328365	0	0.147404	0.243671	0.0430981
d__Bacteria;p__Firmicutes;c__Bacilli;o__Erysipelotrichales;f__Erysipelatoclostridiaceae;g__Erysipelotrichaceae_UCG-002	0.0159744	0.0264679	0.0364242	0.119217	0.0201613	0.0858561	0		0.0734592	0.211873	0.356429	0.0350331	0	0.143794	0.02268	0.0291749		0	0.367276	0	0.237632	0.0314847	0.715183	0	0.110824
d__Bacteria;p__Firmicutes;c__Clostridia;o__Clostridiales;f__Clostridiaceae;g__Clostridium_sensu_stricto_6	0.0670927	0	0.87418	0.11354	0.141129	0.261301	0.0994365		0.0440755	0.0774151	0	0.0389257	0.139916	0.52341	0.16632	0.0816898		0.32487	0.270866	0.310966	0.125297	0.175415	0	0	0.0738825
d__Bacteria;p__Firmicutes;c__Bacilli;o__Erysipelotrichales;f__Erysipelatoclostridiaceae;g__Sharpea	0.0127796	0.0264679	0.0832553	0.295203	0	0.123185	0		0.165283	0.395225	1.53147	0.159595	0.074955	0.494651	0.3024	0.0583499		0.0470206	0.082637	0.0374658	0.0907323	0.0584716	0.207458	0.0165201	0.09851
d__Bacteria;p__Firmicutes;c__Clostridia;o__Oscillospirales;f__Oscillospiraceae;g__Oscillospira	0.146965	0.0485244	0	0.533636	0.483871	0.414349	0.323169		0.0550944	0	0	0.471	0.229862	0.178304	0.589681	0.466799		0	0	0.269754	0.470944	0	0.0709723	0.173461	0
d__Bacteria;p__Actinobacteriota;c__Coriobacteriia;o__Coriobacteriales;f__Eggerthellaceae;g__Enterorhabdus	0.0479233	0	0.119679	0.0454158	0.0873656	0.0335959	0.0414319		0.150591	0.244469	0.137088	0	0.039976	0.0862763	0.0378	0.0408449		0	0.119365	0.0749316	0.0648088	0.14393	0.147404	0.272581	0.129294
d__Bacteria;p__Firmicutes;c__Clostridia;o__Lachnospirales;f__Lachnospiraceae;g__Lachnospiraceae_ND3007_group	0.162939	0.16763	0.197731	0.175986	0.0604839	0.089589	0.198873		0.282818	0.224096	0.141005	0.101207	0.054967	0.143794	0.37422	0.21006		0.31632	0.229547	0.194822	0.185785	0.170917	0.305727	0.355181	0.338628
d__Bacteria;p__Actinobacteriota;c__Coriobacteriia;o__Coriobacteriales;f__Atopobiaceae;g__Olsenella	0	0.0308792	0.260173	0.0397389	0.0873656	0.190377	0.0580046		0.179975	0.558204	0.838197	0.0311405	0.044973	0.138042	0.1134	0		0.0384714	0.527959	0.0936645	0.0518471	0.625197	0.453131	0.239541	0.584903
d__Bacteria;p__Firmicutes;c__Clostridia;o__Lachnospirales;f__Lachnospiraceae;g__Blautia	0.057508	0.326437	0.629618	0.0908317	0.436828	0.115719	0		0.352604	0.419672	0.285927	0.155703	0.059964	0.448637	0.0642601	0.110865		0.619817	0.601414	0.337192	0.362929	0.796114	0	0.247801	0.252432
d__Bacteria;p__Firmicutes;c__Clostridia;o__Lachnospirales;f__Lachnospiraceae;g__[Eubacterium]_ruminantium_group	0.546326	0.057347	0	0.227079	0.672043	0.287431	0		0.0514214	0	0	0.163488	0.439736	0.32785	0.48006	0.14004		0.106865	0.0459095	0.209809	0.112335	0.0719651	0	0.0702102	0
d__Bacteria;p__Firmicutes;c__Negativicutes;o__Veillonellales-Selenomonadales;f__Selenomonadaceae;g__Mitsuokella	0.0958466	0	0.223749	0.573375	1.14919	0.470342	0		0.877837	1.08381	1.07321	0.0467108	0.109934	0.903025	0.17766	0		0.0512952	0.381049	0.29598	0.0907323	0.634192	0.0545941	0.400611	0.258589
d__Bacteria;p__Firmicutes;c__Clostridia;o__Lachnospirales;f__Lachnospiraceae;g__Lachnospiraceae_NK3A20_group	0.0766773	0	0.0468311	0.0624468	0.174731	0.0933219	0.066291		0.1359	0.0570427	0.0665857	0	0	0	0.0567001	0.0466799		0.0470206	0.0780461	0.0561987	0.0820912	0.049476	0.251133	0.214761	0
d__Bacteria;p__Firmicutes;c__Clostridia;o__Oscillospirales;f__Oscillospiraceae;g__Intestinimonas	0.0638978	0.516123	0	0.255464	0	0	0		0	0	0	0.459323	0.164901	0	0.44226	0.303419		0.294947	0	0.310966	0	0	0	0.0413001	0
d__Bacteria;p__Firmicutes;c__Clostridia;o__Oscillospirales;f__Oscillospiraceae;g__NK4A214_group	0.140575	0.251445	0	0.198694	0.0336022	0.231438	0.1823		0.231396	0.0366703	0.0313345	0.373686	0.184889	0	0.616141	0.326759		0.222279	0	0.258514	0.302441	0	0.027297	0.15694	0.0738825
d__Bacteria;p__Firmicutes;c__Clostridia;o__Monoglobales;f__Monoglobaceae;g__Monoglobus	0.127796	0.816092	0	0.221402	0.047043	0.175445	0.232019		0.113862	0.0407448	0	0.284157	0.089946	0.0287588	0.0642601	0.18672		1.63717	0	0.254768	0.159862	0	0.0218376	0.0908603	0
d__Bacteria;p__Firmicutes;c__Negativicutes;o__Veillonellales-Selenomonadales;f__Selenomonadaceae;g__Schwartzia	0.028754	0.145573	0	0	0	0	0.0828638		0.157937	0	0.160589	1.31179	0	0	0	0		0	0	0.183582	0.0777706	0	0	0.0206501	0
d__Bacteria;p__Firmicutes;c__Clostridia;__;__;__	0.115016	0.158807	0.0104069	0.119217	0.0806452	0.0373288	0.066291		0	0.0162979	0.0117504	0.0428182	0.319808	0.184056	0.2079	0.460964		0.551423	0	0.172343	0.07345	0	0	0.0206501	0
d__Bacteria;p__Firmicutes;c__Clostridia;o__Oscillospirales;f__Ruminococcaceae;g__Ruminococcaceae	0	0.0882262	0	0	0	0	0.107723		0	0	0	1.14831	0	0	0.0189	0		0	0	0	0	0	0	0	0
d__Bacteria;p__Firmicutes;c__Clostridia;o__Lachnospirales;f__Lachnospiraceae;g__Roseburia	0	0.255856	0.0988656	0.0340619	0.147849	0.283699	0.157441		0.0624403	0.0774151	0.0274176	0.132347	0.209874	0.316346	0.0831601	0.122535		0.0812174	0.0367276	0.127384	0.233312	0.134935	0.103729	0	0
d__Bacteria;p__Actinobacteriota;c__Coriobacteriia;o__Coriobacteriales;f__Atopobiaceae;g__uncultured	0.0127796	0	0	0.0397389	0	0	0.0248591		0.0330566	0.130383	0.129255	0.0739587	0.044973	0.0862763	0.13608	0.0466799		0.064119	0.0780461	0.0599453	0.0432059	0.0764629	0.147404	0.231281	0.0615688
d__Bacteria;p__Firmicutes;c__Clostridia;o__Lachnospirales;f__Lachnospiraceae;g__Lachnospiraceae_FCS020_group	0.0958466	0.10146	0.239359	0.210048	0.194892	0.100788	0.198873		0.194667	0.142607	0.0900866	0.12067	0.044973	0.0690211	0.13986	0.134205		0.0470206	0.0321366	0.0636919	0.0691294	0.0629695	0.147404	0.206501	0.19702
d__Bacteria;p__Firmicutes;c__Clostridia;o__Lachnospirales;f__Lachnospiraceae;g__Lachnospiraceae_UCG-001	0.0255591	0.0397018	0	0	0.275538	0.0373288	0		0.0514214	0	0	0	0.214871	0	0.29106	0.355934		0.0726682	0	0.209809	0.0907323	0	0	0	0.0738825
d__Bacteria;p__Firmicutes;c__Negativicutes;o__Veillonellales-Selenomonadales;f__Selenomonadaceae;g__Selenomonas	0.373802	0	0	0.0397389	0.174731	0.227705	0.124296		0.29751	1.12048	0	0	0.14991	0	0.0945001	0.320924		0	0.165274	0.0899179	0.216029	0.409301	0	0.462561	0
d__Bacteria;p__Planctomycetota;c__Planctomycetes;o__Pirellulales;f__Pirellulaceae;__	0	0.0882262	0.0156104	0	0	0	0		0.0624403	0	0	1.06267	0	0	0	0.0758548		0.0341968	0	0	0.0302441	0	0	0	0
d__Bacteria;p__Bacteroidota;c__Bacteroidia;o__Bacteroidales;f__Muribaculaceae;__	0.0415335	0.207332	0.208138	0.0624468	0.0268817	0.223973	0.140868		0.279145	0.105937	0.00783361	0.0155703	0.14991	0.189808	0.30618	0.227564		0.0470206	0.0505004	0.183582	0.190106	0.0224891	0.125566	0.13629	0.0369413
d__Bacteria;p__Proteobacteria;c__Gammaproteobacteria;o__Burkholderiales;f__Sutterellaceae;g__Sutterella	0.0734824	0.110283	0	0.0227079	0	0	0.0165728		0.0110189	0.0611172	0	0	0.344793	0.0575175	0.23436	0.0933598		0.141062	0.14691	0.187329	0.0345647	0	0	0	0.0184706
d__Bacteria;p__Firmicutes;c__Clostridia;o__Oscillospirales;f__Oscillospiraceae;g__UCG-002	0.0958466	0.141162	0	0.153278	0.262097	0.119452	0.149155		0.0991699	0.0122234	0.105754	0.140132	0	0.0977798	0.1323	0.10503		0.0897666	0	0	0.263556	0	0.0436753	0.206501	0
d__Bacteria;p__Firmicutes;c__Clostridia;o__Oscillospirales;__;__	0.188498	0.141162	0	0.221402	0.15457	0.552466	0.1823		0.319547	0.138532	0	0.206306	0	0	0.502741	0.122535		0.145336	0	0.0936645	0.0691294	0	0.0382159	0.714492	0
d__Bacteria;p__Firmicutes;c__Clostridia;o__Lachnospirales;f__Lachnospiraceae;g__Lachnospira	0.159744	0.366139	0.109273	0	0	0.0261301	0.339741		0.0991699	0.0733407	0	0	0.079952	0	0.0529201	0.0758548		0	0	0.0674385	0.177144	0.0944542	0.0709723	0	0.0430981
d__Bacteria;p__Proteobacteria;c__Gammaproteobacteria;o__Pasteurellales;f__Pasteurellaceae;__	0.0127796	0.0308792	0	0.0283849	0	0.0335959	0		0.091824	0.285214	0.0587521	0.0194628	0.084949	0.207063	0.14364	0		0	0	0	0	0.148428	0	0	0
d__Bacteria;p__Spirochaetota;c__Spirochaetia;o__Spirochaetales;f__Spirochaetaceae;g__Treponema	0.0415335	0.9749	0	0	0	0.164247	0.290023		0.0293837	0	0	1.05489	0.024985	0	0.0529201	0.1167		0.042746	0	0.0112397	0.22035	0	0	0.0660802	0
d__Bacteria;p__Firmicutes;c__Clostridia;o__Lachnospirales;f__Lachnospiraceae;g__Lachnospiraceae_UCG-003	0.0702875	0.123517	0	0.221402	0	0.212774	0.29831		0	0	0	0.124562	0.154907	0	0.12852	0.256739		0.064119	0	0.254768	0.151221	0	0	0.0660802	0
d__Bacteria;p__Firmicutes;c__Clostridia;o__Christensenellales;f__Christensenellaceae;g__Christensenellaceae_R-7_group	0.105431	0.379373	0	0.0738007	0.0873656	0.167979	0.215446		0.0771322	0.0407448	0	1.12884	0.079952	0.0402623	0.25704	0.15171		0.209455	0.00918189	0.071185	0.194426	0	0.0764317	0.14455	0.0369413
d__Bacteria;p__Firmicutes;c__Negativicutes;o__Veillonellales-Selenomonadales;f__Selenomonadaceae;__	0.0479233	0.158807	0.0624415	0.0681238	0.235215	0.19411	0.124296		0.176302	0.289288	0.0470017	0.323083	0.019988	0.023007	0	0.17505		0.0341968	0	0.239781	0.280838	0.0179913	0	0.14455	0.0123138
d__Bacteria;p__Firmicutes;c__Bacilli;o__RF39;f__RF39;g__RF39	0.27476	0.132339	0.0208138	0.0170309	0.0336022	0.0671918	0.0331455		0.0808051	0.0203724	0.019584	0.0350331	0.114931	0.023007	0.16632	0.262574		0	0.0459095	0.127384	0.337006	0	0	0.251931	0
CC, Control; PP, supplementation with H. coagulans SANK70258 in all stages; PC, supplementation with H. coagulans SANK70258 in weaning stage.
